# Supplementary material for: Monocarboxylate Transporter 13 (MCT13/SLC16A13) Functions as a Novel Plasma Membrane Oligopeptide Transporter
Source: Nutrients. 2023 Aug 10;15(16):3527. doi: 10.3390/nu15163527 (PMC10458055; doi:10.3390/nu15163527)
Supplement: Supplementary file 1 [file nutrients-15-03527-s001.zip]

Archive with 1 entries (1 files):
- nutrients-2520962-supplementary.pdf
